# Supplementary material for: Enhanced Analytical Performance in CYFRA 21-1 Detection Using Lateral Flow Assay with Magnetic Bioconjugates: Integration and Comparison of Magnetic and Optical Registration
Source: Biosensors (Basel). 2024 Dec 11;14(12):607. doi: 10.3390/bios14120607 (PMC11674727; doi:10.3390/bios14120607)
Supplement: Supplementary file 1 [file biosensors-14-00607-s001.zip]

Archive with 2 entries (2 files):
- Supplementary Video S1.mp4
- biosensors-3286167-supplementary.pdf
